# Supplementary material for: Two Pairs of Drosophila Central Brain Neurons Mediate Larval Navigational Strategies Based on Temporal Light Information Processing
Source: Front Behav Neurosci. 2018 Dec 5;12:305. doi: 10.3389/fnbeh.2018.00305 (PMC6289971; doi:10.3389/fnbeh.2018.00305)
Supplement: TABLE S1 — Information about the used statistical tests and results of statistical analysis. Standard statistic functions in MatLab (“t-test”) and RStudio (“binom.test,” “fisher.test,” “aov” and “glht (multcomp)”) were used for statistical analysis. In case of multiple testing, p-values were adjusted according to the Benjamini Hochberg procedure. [file Table_1.XLSX]

## Sheet: Sheet1
Table 1. Information about the used statistical tests and results of statistical analysis
Figure number	Test used	tested genotype(s)	n	Column1	(adjuseted) p-value	degrees of fredom	F/t value or odds ratio
1B	Two-tailed Fisher’s exact test	"+/Kir"	7328	first head sweeps	6.0*10-19		1.46
1B	Two-tailed Fisher’s exact test	"NP394>Kir"	5717	first head sweeps	1.1*10-10		1.3
1B	Two-tailed Fisher’s exact test	"NP394/+"	5179	first head sweeps	4.0*10-4		1.19
1B	Two-tailed Fisher’s exact test	"NP394>NaChBac"	5902	first head sweeps	1.7*10-10		1.3
1B	Two-tailed Fisher’s exact test	"+/NaChBac"	6760	first head sweeps	9.6*10-12		1.32
1B	Two-tailed Fisher’s exact test	"NP394>Kir vs +/Kir (intensity decrease)"		first head sweeps	4.4*10-16		2.09
1B	Two-tailed Fisher’s exact test	"NP394>Kir vs +/Kir (intensity increase)"		first head sweeps	4.4*10-16		1.86
1B	Two-tailed Fisher’s exact test	"NP394>Kir vs NP394/+ (intensity decrease)"		first head sweeps	4.4*10-16		1.61
1B	Two-tailed Fisher’s exact test	"NP394>Kir vs NP394/+ (intensity increase)"		first head sweeps	4.4*10-16		1.77
1B	Two-tailed Fisher’s exact test	"NP394>NaChBac vs +/NaChBac (intensity decrease)"		first head sweeps	0.9281		1
1B	Two-tailed Fisher’s exact test	"NP394>NaChBac vs +/NaChBac (intensity increase)"		first head sweeps	0.9281		0.99
1B	Two-tailed Fisher’s exact test	"NP394>NaChBac vs NP394/+ (intensity decrease)"		first head sweeps	5.5*10-3		1.15
1B	Two-tailed Fisher’s exact test	"NP394>NaChBac vs NP394/+ (intensity increase)"		first head sweeps	2.4*10-9		1.27
1C	Two-tailed two sample t test	"+/Kir"	10	experiments	3.0*10-7	18	7.3037
1C	Two-tailed two sample t test	"NP394>Kir"	10	experiments	0.0228	18	2.4892
1C	Two-tailed two sample t test	"NP394/+"	10	experiments	3.0*10-7	18	8.1721
1C	Two-tailed two sample t test	"NP394>NaChBac"	10	experiments	0.018	18	2.708
1C	Two-tailed two sample t test	"+/NaChBac"	10	experiments	3.1*10-8	18	10.2454
1C	One-way ANOVA				1.95*10-8	genotype: 4 and residuals: 45	16.63
1C	Dunnett’s test	"NP394>Kir vs +/Kir"			<0.001		4.421
1C	Dunnett’s test	"NP394>Kir vs NP394/+ "			0.0257		2.819
1C	Dunnett’s test	"NP394>NaChBac vs +/NaChBac "			<0.001		6.38
1C	Dunnett’s test	"NP394>NaChBac vs NP394/+"			0.1555		2.042
1D	Two-tailed two sample t test	"+/Kir"	10	experiments	1.7*10-5	18	6.6024
1D	Two-tailed two sample t test	"NP394>Kir"	10	experiments	0.041	18	2.316
1D	Two-tailed two sample t test	"NP394/+"	10	experiments	2.3*10-4	18	4.8106
1D	Two-tailed two sample t test	"NP394>NaChBac"	10	experiments	0.1494	18	1.506
1D	Two-tailed two sample t test	"+/NaChBac"	10	experiments	8.1*10-5	18	5.4945
1D	One-way ANOVA				7.8*10-14	genotype: 4 and residuals: 45	37.72
1D	Dunnett’s test	"NP394>Kir vs +/Kir"			<0.001		8.565
1D	Dunnett’s test	"NP394>Kir vs NP394/+ "			0.0056		3.379
1D	Dunnett’s test	"NP394>NaChBac vs +/NaChBac "			<0.001		8.724
1D	Dunnett’s test	"NP394>NaChBac vs NP394/+"			<0.001		4.136
2A	Two-tailed one sample t test	"+/Kir"	10	experiments	5.4*10-5	9	8.7524
2A	Two-tailed one sample t test	"NP394>Kir"	10	experiments	3.56*10-4	9	6.2919
2A	Two-tailed one sample t test	"NP394/+"	10	experiments	0.06	9	2.1406
2A	Two-tailed one sample t test	"NP394>NaChBac"	10	experiments	7.83*10-4	9	5.3382
2A	Two-tailed one sample t test	"+/NaChBac"	10	experiments	1.04*10-3	9	4.9113
2A	One-way ANOVA				0.0945	genotype: 4 and residuals: 45	2.115
2B	Two-tailed exact binomial test	"+/Kir"	7360	first head sweeps	1.1*10-15
2B	Two-tailed exact binomial test	"NP394>Kir"	7348	first head sweeps	1.8*10-15
2B	Two-tailed exact binomial test	"NP394/+"	4079	first head sweeps	8.8*10-8
2B	Two-tailed exact binomial test	"NP394>NaChBac"	6460	first head sweeps	3.1*10-5
2B	Two-tailed exact binomial test	"+/NaChBac"	7796	first head sweeps	1.3*10-9
2B	Two-tailed Fisher’s exact test	"NP394>Kir vs +/Kir"			0.1587		0.9541
2B	Two-tailed Fisher’s exact test	"NP394>Kir vs NP394/+ "			0.6241		1.01954
2B	Two-tailed Fisher’s exact test	"NP394>NaChBac vs +/NaChBac "			0.296		0.964945
2B	Two-tailed Fisher’s exact test	"NP394>NaChBac vs NP394/+"			0.1045		0.936673
2C	Two-tailed exact binomial test	"+/Kir"	3259	turns	5.5*10-16
2C	Two-tailed exact binomial test	"NP394>Kir"	3614	turns	1.6*10-10
2C	Two-tailed exact binomial test	"NP394/+"	2068	turns	9.1*10-9
2C	Two-tailed exact binomial test	"NP394>NaChBac"	3291	turns	1.3*10-9
2C	Two-tailed exact binomial test	"+/NaChBac"	3514	turns	5.5*10-16
2C	Two-tailed Fisher’s exact test	"NP394>Kir vs +/Kir"			0.026		0.88497
2C	Two-tailed Fisher’s exact test	"NP394>Kir vs NP394/+ "			0.505		0.962626
2C	Two-tailed Fisher’s exact test	"NP394>NaChBac vs +/NaChBac "			1.6*10-3		0.840074
2C	Two-tailed Fisher’s exact test	"NP394>NaChBac vs NP394/+"			0.64		0.960175
